# Supplementary material for: Spatio-Temporal Distribution and Influencing Factors of Human and Veterinary Pharmaceuticals in the Tributary Surface Waters of the Han River Watershed, South Korea
Source: Int J Environ Res Public Health. 2021 Jul 28;18(15):7969. doi: 10.3390/ijerph18157969 (PMC8345536; doi:10.3390/ijerph18157969)
Supplement: Supplementary file 1 [file ijerph-18-07969-s001.zip]

Archive with 1 entries (1 files):
- ijerph-1306857-supplementary.pdf
